# Supplementary material for: Functional assessment of cancer therapy questionnaire for melanoma in the Serbian population: A factor analytic approach
Source: PLoS One. 2021 Jun 30;16(6):e0253937. doi: 10.1371/journal.pone.0253937 (PMC8244891; doi:10.1371/journal.pone.0253937)
Supplement: S2 Appendix — (XLS) [file pone.0253937.s006.xls]

## Sheet: Sheet1
GP1T	GP2T	GP3T	GP4T	GP5T	GP6T	GP7T	GS1	GS2	GS3	GS4	GS5	GS6	GS7	GE1T	GE2	GE3T	GE4T	GE5T	GE6T	GF1	GF2	GF3	GF4	GF5	GF6	GF7	M1T	M2T	M3T	B1T	IUT4T	AN10T	HEP3T	C1T	C6	M5T	M6T	ITU3T	MS8T	M8T	M9T	HI7T	M10T	M11T	M12T	M13T	M14T	M15T	M16T
1	4	2	4	3	4	4	4	4	4	4	4	4	3	4	4	4	3	4	3	4	4	4	4	4	4	4	3	4	4	4	4	4	4	4	3	4	4	4	4	4	3	4	3	3	3	3	4	4	4
3	4	3	3	4	4	3	3	4	4	4	4	4	4	4	4	4	3	4	4	1	2	3	4	3	4	2	3	4	4	4	1	4	4	4	4	4	4	2	4	3	3	4	3	3	4	3	2	2	1
4	4	4	4	4	4	4	4	4	4	4	4	4	4	4	4	4	4	4	4	2	4	4	4	3	4	4	3	4	4	4	4	4	4	4	4	4	4	4	4	4	4	4	4	3	4	3	3	3	3
3	4	3	4	3	4	4	4	4	4	4	3	3	5	4	3	4	3	4	3	4	4	4	2	4	4	4	3	4	4	3	3	4	4	3	3	3	4	4	4	4	4	3	4	4	4	4	4	4	4
3	4	4	3	4	4	4	3	4	3	4	3	4	3	2	3	4	4	4	3	3	3	3	3	3	4	3	3	4	4	4	3	3	4	4	3	2	4	2	3	4	4	3	3	3	3	3	2	0	2
4	4	4	4	4	3	4	3	4	4	3	4	4	2	3	4	4	3	4	3	3	3	4	2	3	3	4	4	4	4	4	3	4	4	3	4	3	4	4	3	4	4	4	4	3	4	4	3	4	3
3	4	4	3	3	3	4	3	4	3	4	4	4	4	4	3	4	3	4	3	4	4	4	3	3	4	4	3	3	4	4	4	3	4	3	4	4	4	4	4	4	4	3	3	3	4	4	4	4	4
4	4	4	4	4	4	4	4	3	4	4	3	3	5	4	4	4	4	4	4	3	3	4	4	4	4	4	3	4	4	4	4	4	4	4	4	4	4	4	4	4	4	4	3	3	4	3	3	3	3
3	4	3	3	3	3	4	3	3	3	3	2	3	3	3	3	4	3	3	4	3	2	2	3	2	2	3	2	4	3	4	3	3	4	4	4	4	4	3	4	4	4	3	3	3	4	3	3	4	3
2	4	4	4	4	4	4	4	4	4	4	4	4	5	3	3	4	3	3	3	4	3	4	3	4	3	3	3	2	4	4	3	4	4	3	4	4	4	4	4	3	3	3	4	4	4	4	4	4	2
4	4	4	4	4	4	4	1	4	1	3	3	4	4	4	4	4	0	4	4	4	4	4	4	4	4	4	4	4	4	4	4	4	4	4	4	4	4	3	4	4	2	4	4	4	4	4	4	4	4
4	4	4	4	4	4	4	3	4	4	4	3	4	5	4	4	4	4	4	4	3	3	3	4	4	4	4	4	4	4	4	4	4	4	4	4	4	4	4	4	4	4	4	4	4	4	4	4	4	4
3	4	3	4	4	4	4	3	4	4	4	3	4	4	3	3	4	3	4	4	3	3	3	3	4	3	4	3	4	4	4	4	4	4	4	4	4	3	4	3	4	4	3	4	4	4	4	4	4	3
2	4	2	2	2	3	4	3	3	3	3	3	3	5	3	2	3	3	4	3	3	3	2	2	3	3	3	3	4	4	4	3	4	4	4	3	3	4	3	4	4	4	3	3	3	4	4	4	4	4
3	4	2	3	3	3	4	3	2	3	2	1	2	5	3	3	4	3	4	4	2	3	3	3	3	3	3	3	4	3	4	3	4	4	4	3	3	4	3	4	4	4	3	3	3	4	3	3	3	3
2	4	4	4	4	4	4	3	4	3	4	4	4	4	2	2	4	3	4	2	4	4	4	2	1	3	0	4	4	3	4	4	4	4	4	4	4	4	4	3	4	4	3	4	4	4	4	4	4	4
4	4	3	4	4	4	4	2	4	4	4	3	3	3	3	3	4	3	3	4	4	4	3	3	4	3	2	4	4	4	4	4	4	4	4	2	4	4	4	3	4	3	4	4	4	4	4	4	4	4
4	4	3	4	3	4	4	2	3	4	4	4	4	3	4	4	4	3	4	3	4	3	4	4	4	4	4	4	4	3	4	3	4	4	4	4	4	4	4	4	4	4	4	4	4	4	4	4	4	3
4	4	4	4	4	4	4	3	4	4	4	3	3	3	4	3	4	2	4	3	3	3	3	3	2	3	3	3	4	3	4	3	3	4	4	2	3	4	3	3	4	4	3	3	3	3	4	4	4	4
2	4	3	3	3	4	4	1	3	2	3	3	3	5	2	3	3	3	4	4	2	2	2	2	3	2	2	3	4	2	4	3	4	4	4	3	4	4	3	3	4	4	3	3	3	3	3	3	4	3
4	4	4	4	4	4	4	4	4	4	4	4	4	3	4	3	4	4	4	4	4	3	3	3	4	3	3	4	4	4	4	4	4	4	4	4	4	4	4	4	4	4	3	3	3	4	4	4	4	3
4	4	4	4	3	4	4	4	4	4	2	3	3	2	3	4	4	4	4	3	4	4	4	2	4	3	2	4	4	2	4	4	4	4	4	3	4	4	4	4	4	4	4	2	2	4	4	3	4	4
4	4	4	4	4	4	4	3	4	4	4	4	4	5	4	4	4	4	4	4	3	3	3	2	3	3	3	3	4	4	4	4	4	4	4	3	4	4	4	4	4	4	3	4	4	4	4	4	4	4
2	3	3	3	2	3	4	3	4	3	4	3	4	2	2	3	3	1	2	2	2	3	2	3	2	2	2	3	4	3	4	3	4	4	2	3	3	4	3	2	3	3	2	4	4	4	4	4	4	4
2	4	2	3	3	3	4	4	4	4	4	4	4	4	2	2	4	2	0	2	1	2	3	3	3	3	2	3	4	1	3	2	3	4	4	4	2	4	3	3	3	3	2	4	3	3	4	4	4	4
[truncated: 9 more columns]
